# Supplementary material for: Effect of Red Light on the Expression of the Phytochrome Gene Family and the Accumulation of Glycoside Alkaloids in Potatoes
Source: Foods. 2023 Nov 21;12(23):4194. doi: 10.3390/foods12234194 (PMC10706466; doi:10.3390/foods12234194)
Supplement: Supplementary file 1 [file foods-12-04194-s001.zip]

Archive with 1 entries (1 files):
- foods-2666623-supplementary.pdf
